# Supplementary material for: Sorption of Monothioarsenate to the Natural Sediments and Its Competition with Arsenite and Arsenate
Source: Int J Environ Res Public Health. 2021 Dec 6;18(23):12839. doi: 10.3390/ijerph182312839 (PMC8657673; doi:10.3390/ijerph182312839)
Supplement: Supplementary file 1 [file ijerph-18-12839-s001.zip]

Archive with 1 entries (1 files):
- ijerph-1466992-SI.pdf
